# Supplementary material for: Rapid, repeated, low-dose challenges with SIVmac239 infect animals in a condensed challenge window
Source: Retrovirology. 2014 Aug 14;11:66. doi: 10.1186/s12977-014-0066-z (PMC4149191; doi:10.1186/s12977-014-0066-z)
Supplement: Additional file 2: Figure S2. — Results of the discriminatory qPCR designed to detect wild-type SIV or nef deleted SIV. [file 12977_2014_66_MOESM1_ESM.zip]

Archive with 1 entries (1 files):
- 12977_2014_66_MOESM1_ESM.eps
